# Supplementary material for: Age and Self-Expansion Behaviors Correlate with Spatial Navigation in Healthy Adults
Source: Brain Sci. 2025 Sep 16;15(9):1002. doi: 10.3390/brainsci15091002 (PMC12468926; doi:10.3390/brainsci15091002)
Supplement: Supplementary file 1 [file brainsci-15-01002-s001.zip]

Archive with 1 entries (1 files):
- brainsci-3834060-supplementary.pdf
